# Supplementary material for: The chromosome-scale reference genome and transcriptome analysis of Solanum torvum provides insights into resistance to root-knot nematodes
Source: Front Plant Sci. 2023 Jul 17;14:1210513. doi: 10.3389/fpls.2023.1210513 (PMC10390315; doi:10.3389/fpls.2023.1210513)
Supplement: Supplementary file 2 [file Table_1.xlsx]

## Sheet: S1
Supplementary Table S1 Sequencing data statistics of Solanum torvum
Libraries	Data (Gb)	Sequences coverage (X)
Illumina reads	118.95	95
PacBio reads	148.6	119
Hi-C	136.27	109
Total	403.82	323

## Sheet:  S2
Supplementary Table S2 Statistics of assembled Solanum torvum genome
	Contig length (bp)	Contig Number
N50	38651812	10
N60	29748202	14
N70	22716284	19
N80	16799180	25
N90	8365882	36
Total length	1245542181	−
Number (≥ 100 bp)	−	309
Number (≥ 2 kp)	−	297
Max length	99087368

## Sheet: S3
Supplementary Table S3 Completeness assessment of the Solanum torvum genome using BUSCO
Type	Assembly Proteins	Percentage (%)	Annotation Proteins	Percentage (%)
Complete BUSCOs	1379	95.8	1411	98
Complete Single-Copy BUSCOs	1342	93.2	1364	94.7
Complete Duplicated BUSCOs	37	2.6	47	3.3
Fragmented BUSCOs	13	0.9	12	0.8
Missing BUSCOs	48	3.3	17	1.2
Total BUSCOs groups searched	1440	100	1440	100

## Sheet: S4
Supplementary Table S4 Transposable element composition in the Solanum torvum genome
Type	Classification	Length (bp)	% in Genome
Retrotransposon	LTR	851342451	68.35
	LINE	46789030	3.76
	SINE	1544022	0.12
DNA Transposon		64413968	5.17
	Tandem Repeat	73398	0.01
Total		955750645	76.73

## Sheet: S5
Supplementary Table S5 Statistics of the RNA sequencing data from different tissues
Sample name	Total raw reads (Mb)	Total clean reads (Mb)	Total clean base (Gb)	Clean reads Q20 (%)	Total Mapping (%)	Uniquely Mapping (%)
Leaf-1	45.68	45.48	6.82	97.65	90.78	86.01
Leaf-2	42.16	41.93	6.29	97.47	79.32	69.36
Leaf-3	39.94	39.78	5.96	97.65	88.57	82.71
Stem-1	42.44	42.26	6.34	97.76	93.49	91.24
Stem-2	38.37	38.22	5.73	97.8	94.21	91.65
Stem-3	46.92	46.71	7	97.75	89.46	86.82
Bud-1	38.84	38.66	5.8	97.58	96.52	93.53
Bud-2	39.22	39.06	5.86	97.74	95.69	92.18
Bud-3	43.64	43.47	6.52	97.82	97.32	94.7
Flower-1	40.24	40.09	6.01	97.85	94.9	91.62
Flower-2	45.67	45.48	6.82	97.74	96.72	93.89
Flower-3	42.28	42.12	6.31	97.78	96.4	93.65
Fibrous root-1	39.14	38.99	5.85	97.83	96.93	94.08
Fibrous root-2	39.88	39.71	5.95	97.7	97.48	94.86
Fibrous root-3	37.08	36.92	5.54	97.64	96.83	94.51
Root-1	45.73	45.55	6.83	97.91	93.96	91.22
Root-2	39.2	39.04	5.85	97.76	95.41	92.42
Root-3	45.36	45.15	6.77	97.63	94.31	91.46
Fruit-1	38.94	38.76	5.81	97.69	96.21	92.23
Fruit-2	38.74	38.57	5.78	97.69	96.19	91.21
Fruit-3	44.38	44.19	6.63	97.92	86.96	84.37

## Sheet: S6
Supplementary Table S6 Statistics of functional annotation of protein-coding genes in the Solanum torvum genome
Type		Number	Percent (%)
Annotated			95.45
	InterPro	23691	75.22
	GO	16621	52.77
	KEGG	10941	34.74
	Swiss-Prot	19845	63.01
	TrEMBL	29956	95.11
	NR	29873	94.85
	KOG	23764	75.45
	Pfam	23242	73.79
	TF	1883	5.98
Unannotated		1433	4.55
Total		31496

## Sheet: S7
Supplementary Table S7 The statistical results of non-coding RNAs of Solanum torvum
Type		Number	Average length (bp)	Total length (bp)	% of genome
miRNA		192	123	23522	0.0019
tRNA		1561	75	117383	0.0094
rRNA		937	238	222973	0.0179
	18S	77	1462	112582	0.009
	28S	77	197	15183	0.0012
	5.8S	68	153	10429	0.0008
	5S	715	119	84779	0.0068
snRNA		1044	116	120777	0.0097
CD-box		690	108	74711	0.006
HACA-box		55	123	6746	0.0005
splicing		299	132	39320	0.0032

## Sheet:  S8
Supplementary Table S8 The KEGG pathway enrichment of Solanum torvum expansion genes
KEGG	Pathway	Gene Number	Background Number	P values	Adjusted P
ko02010	ABC transporters	25	35	2.74e-29	7.66e-28
ko00190	Oxidative phosphorylation	77	460	9.38e-28	1.75e-26
ko00195	Photosynthesis	54	296	1.38e-21	1.93e-20
ko03010	Ribosome	70	636	7.6e-15	8.51e-14
ko03020	RNA polymerase	21	74	1.13e-13	1.05e-12
ko01040	Biosynthesis of unsaturated fatty acids	14	40	2.22e-11	1.78e-10
ko00904	Diterpenoid biosynthesis	10	33	4.6e-08	3.22e-07
ko00592	alpha-Linolenic acid metabolism	12	68	3.46e-06	1.76e-05
ko04626	Plant-pathogen interaction	8	269	0.789	0.901
ko00902	Monoterpenoid biosynthesis	5	15	1.77e-05	8.28e-05
ko00710	Carbon fixation in photosynthetic organisms	11	93	0.000434	0.00187
ko00630	Glyoxylate and dicarboxylate metabolism	11	98	0.000702	0.00262
ko00960	Tropane, piperidine biosynthesis	3	41	0.0883	0.254
ko03018	RNA degradation	7	115	0.104	0.278
ko04623	Cytosolic DNA-sensing pathway	2	30	0.126	0.32
ko00860	Porphyrin and chlorophyll metabolism	3	50	0.152	0.369
ko00940	Phenylpropanoid biosynthesis	11	216	0.185	0.415
ko00480	Glutathione metabolism	6	116	0.205	0.437
ko00071	Fatty acid degradation	3	62	0.255	0.491
ko03022	Basal transcription factors	2	50	0.343	0.564
ko00350	Tyrosine metabolism	3	70	0.329	0.564
ko04120	Ubiquitin mediated proteolysis	7	187	0.514	0.777
ko00240	Pyrimidine metabolism	2	75	0.606	0.827
ko04010	MAPK signaling pathway	2	80	0.65	0.837
ko00260	Glycine, serine and threonine metabolism	2	81	0.658	0.837
ko00620	Pyruvate metabolism	3	114	0.701	0.853
ko04110	Cell cycle	3	144	0.853	0.901
ko00270	Cysteine and methionine metabolism	2	113	0.853	0.901
ko00010	Glycolysis / Gluconeogenesis	3	140	0.837	0.901
ko03040	Spliceosome	5	224	0.907	0.926
ko03013	RNA transport	2	189	0.986	0.986

## Sheet: S9
Supplementary Table S9 Positive selection genes in Solanum torvum genome
Genes	P value	FDR	Annotation
Sto0152820.1	1.22e-08	3.44e-07	Glucan endo-1,3-beta-glucosidase isoform X2
Sto0085510.1	0.000108	0.00236	Uric acid degradation bifunctional protein TTL isoform X1
Sto0163580.1	2.03e-05	0.000488	Probable protein phosphatase 2C 8
Sto0007250.1	0.001435	0.0276	Uncharacterized protein LOC102588763
Sto0187220.1	8.88e-16	4.75e-14	Hypoxanthine-guanine phosphoribosyltransferase
Sto0067870.1	7.18e-08	1.92e-06	Chloride channel protein CLC-e isoform X1
Sto0029360.1	2.37e-07	6.01e-06	Uncharacterized protein LOC102586530
Sto0145090.1	1.26e-12	4.68e-11	Ethylene-responsive transcription factor-like protein
Sto0152830.1	0.000165	0.00345	Thylakoid lumenal 17.4 kDa protein, chloroplastic
Sto0030660.1	0	0	Actin-related protein 8 isoform X1
Sto0034340.1	7.13e-11	2.45e-09	Mitochondrial inner membrane protease subunit 1
Sto0170440.1	0	0	DEAD-box ATP-dependent RNA helicase ISE2
Sto0137880.1	4.98e-13	2e-11	Uncharacterized protein LOC102599022 isoform X1
Sto0127700.1	0	0	Protein IQ-DOMAIN 1 isoform X2
Sto0083120.1	0.002258	0.0418	Protein-ribulosamine 3-kinase
Sto0214570.1	3.87e-05	0.000887	Pyruvate, phosphate dikinase regulatory protein 1
Sto0143790.1	0	0	Ornithine aminotransferase
Sto0136400.1	1.78e-15	8.54e-14	Uncharacterized protein LOC102588056
Sto0129700.1	0	0	Protein arginine N-methyltransferase PRMT10
Sto0143450.1	1.56e-09	4.69e-08	Calcyclin-binding protein-like
Sto0218280.1	0	0	Nuclear cap-binding protein subunit 1
Sto0217350.1	2.78e-16	1.67e-14	Probable gluconokinase isoform X2
Sto0101230.1	0.001132	0.0227	Transmembrane protein 53
Sto0291260.1	1.11e-16	7.63e-15	Probable protein S-acyltransferase 12 isoform X2
Sto0005720.1	6.88e-15	3.01e-13	Para-aminobenzoate synthase
Sto0236290.1	1.07e-10	3.44e-09	Inositol 1,3,4-trisphosphate 5/6-kinase 4
Note,Values for loci with significant deviations from neutrality at ≤5% nominal significance level (significance at ≤10% FDR is indicated by an asterisk) are shown.

## Sheet: S10
Supplementary Table S10 Classification of NLR (NBS-LRR) genes in different species
Type	Domain	Solanum torvum	Solanum melongena	Solanum lycopersicum	Solanum tuberosum	Capsicum annuum
N	NB	112	84	115	313	512
	NB NB	0	2	3	14	9
NL	NB LRR	6	7	8	19	14
CNL	CC NB	83	27	37	106	67
	CC NB LRR	14	7	10	18	19
	CC NB LRR LRR	3	0	0	1	2
TNL	TIR NB	19	12	12	12	24
	TIR NB LRR	11	5	4	12	10
	TIR NB LRR LRR	7	0	1	0	3
	TIR NB LRR LRR LRR	3	0	2	0	0
	TIR NB LRR LRR LRR LRR	2	0	1	1	0
	TIR NB LRR LRR LRR LRR LRR	1	0	0	0	0
	TIR NB LRR LRR LRR LRR LRR LRR	2	0	0	0	0
PN	RPW8 NB	2	2	2	7	3
	Others	8	12	8	15	12
		279	161	215	560	713

[truncated: 2 more sheets: S11, S12]
